# Supplementary material for: Quantitative analysis of breast tumours aided by three-dimensional photoacoustic/ultrasound functional imaging
Source: Sci Rep. 2020 May 15;10:8047. doi: 10.1038/s41598-020-64966-6 (PMC7229157; doi:10.1038/s41598-020-64966-6)
Supplement: Supplementary file 2 — Supplementary Table S1. [file 41598_2020_64966_MOESM2_ESM.xlsx]

## Sheet: Sheet1
				Detailed information of 24 breast tumours
				ID	Age	R/L1	Size(largest diameter,cm)	Pathologic diagnosis	Histological grade	ERα	PR	HER-2	ki-67	p53	EGFR	BI-RADS	SO2 inside tumours	SO2 in tumour surrounding regions	SO2 in opposite healthy breasts
				1	34	L	0.6	fibromas	~2	~	~	~	~	~	~	4a-4b	0.68	0.67	0.75
				2	28	R	0.9	invasive breast cancer(carcinoma)	G2	0.9	0.7	1+	0.1	+	0	4	0.68	0.72	0.68
				3	48	L	1	invasive breast cancer(carcinoma)	G1	0.9	0.9	0	0.05	-	-	4c	0.7	0.7	0.75
				4	45	R	1	invasive breast cancer(carcinoma)	G1	0.8	0.9	1+	0.1	+	-	4b-4c	0.75	0.75	0.72
				5	31	L	1.1	fibromas	~	~	~	~	~	~	~	3-4a	0.81	0.74	0.72
				6	37	R	1.1	fibromas	~	~	~	~	~	~	~	4a	0.83	0.78	0.75
				7	52	L	1.2	invasive breast cancer(carcinoma)	G1	0.85	0.8	2+	0.15	-	-	4b-4c	0.66	0.66	~
				8	32	L	1.2	breast adenosis	~	~	~	~	~	~	~	3-4a	0.74	0.78	0.73
				9	53	R	1.2	breast adenosis	~	~	~	~	~	~	~	4a	0.8	0.81	0.81
				10	66	R	1.3	invasive breast cancer(carcinoma)	G2	0.9	0.6	0	0.1	+	-	4c	0.62	0.75	0.81
				11	31	R	1.5	fibromas	~	~	~	~	~	~	~	4a	0.84	0.8	0.79
				12	58	R	1.5	invasive breast cancer(carcinoma)	G3	-	-	3+	0.3	+	-	4c	0.7	0.69	0.74
				13	44	L	1.6	invasive breast cancer(carcinoma)	G1	0.8	0.9	2+	0.05	-	-	5	0.72	0.75	0.79
				14	67	L	1.7	invasive breast cancer(carcinoma)	G3	0.9	0.9	0	0.12	+	0	4c	0.74	0.77	0.76
				15	50	R	1.7	invasive breast cancer(carcinoma)	G2	0.7	0.8	3+	0.6	+	-	4c	0.75	0.73	0.73
				16	49	L	1.7	invasive breast cancer(carcinoma)	G3	+	+	1+	0.2	-	~	4b-4c	0.76	0.72	0.73
				17	50	R	1.7	invasive breast cancer(carcinoma)	G2	0.95	0.95	0	0.05	-	0	4b-4c	0.71	0.76	0.74
				18	48	R	1.8	invasive breast cancer(carcinoma)	G2	0.8	0.8	1+	0.02	+	~	4c	0.66	0.66	0.69
				19	25	L	1.8	fibromas	~	~	~	~	~	~	~	3-4a	0.79	0.79	0.74
				20	39	R	2	invasive breast cancer(carcinoma)	G2	0.85	0.55	2+	0.1	-	+	5	0.68	0.73	~
				21	30	L	2	fibromas	~	~	~	~	~	~	~	4b	0.71	0.78	0.77
				22	34	L	2	invasive breast cancer(carcinoma)	G3	-	-	2+	0.75	-	+	4c	0.69	0.75	0.69
				23	55	L	2	invasive breast cancer(carcinoma)	G2	0.9	-	1+	0.05	+	-	5	0.71	0.7	0.77
				24	47	L	2	invasive breast cancer(carcinoma)	G2	-	-	1+	0.6	+	+	5	0.77	0.77	0.74
				1: right/left 2: no data available
				2: no data available
