# Supplementary material for: Quantitative analysis of breast tumours aided by three-dimensional photoacoustic/ultrasound functional imaging
Source: Sci Rep. 2020 May 15;10:8047. doi: 10.1038/s41598-020-64966-6 (PMC7229157; doi:10.1038/s41598-020-64966-6)
Supplement: Supplementary file 3 — Supplementary Table S2. [file 41598_2020_64966_MOESM3_ESM.xlsx]

## Sheet: Sheet1
	Tumour sizes and correspondent sample size in each subgroup analysis
	Size(cm)	Sample size of T1 stage IBCs	Sample size of beign tumours
	[0.5,0.9]	1	1
	[1,1.5]	5	5
	[1.6,2]	2(out of 10)	2
